# Supplementary material for: Combination of Amphiphilic Cyclic Peptide [R4W4] and Levofloxacin against Multidrug-Resistant Bacteria
Source: Antibiotics (Basel). 2022 Mar 20;11(3):416. doi: 10.3390/antibiotics11030416 (PMC8944500; doi:10.3390/antibiotics11030416)
Supplement: Supplementary file 1 [file antibiotics-11-00416-s001.zip]

Archive with 1 entries (1 files):
- antibiotics-1618708-supplementary.pdf
